# Supplementary material for: Electrical synapse structure requires distinct isoforms of a postsynaptic scaffold
Source: PLoS Genet. 2023 Nov 27;19(11):e1011045. doi: 10.1371/journal.pgen.1011045 (PMC10703405; doi:10.1371/journal.pgen.1011045)
Supplement: S1 Source Data — (XLSX) [file pgen.1011045.s005.xlsx]

## Sheet: Figure 4A
Fig. 4A_Club Ending Synapses
	Cx35.5 Pixel Intensity											Summary of Normalized Cx35.5 Pixel Intensity							Ordinary one-way ANOVA summary, Cx35.5							Ordinary one-way ANOVA, multiple comparisons, Cx35.5										Ordinary one-way ANOVA, multiple comparisons, Cx35.5
													wt	tjp1b/ZO1b pan-/- (b1370)	tjp1b/ZO1b alpha-/- (b1429)	tjp1b/ZO1b beta-/- (b1430)	tjp1b/ZO1b gamma-/- (b1431)		F	93.08						Number of families	1									Number of families	1
	RAW Average Integrated Density					NORMALIZED to wt average							0.811	0	1.338	0.1	0.832		P value	<0.0001						Number of comparisons per family	4									Number of comparisons per family	4
		wt	tjp1b/ZO1b pan-/- (b1370)	tjp1b/ZO1b alpha-/- (b1429)	tjp1b/ZO1b beta-/- (b1430)		wt	tjp1b/ZO1b pan-/- (b1370)	tjp1b/ZO1b alpha-/- (b1429)	tjp1b/ZO1b beta-/- (b1430)			0.844	0	0.854	0.012	0.965		P value summary	****						Alpha	0.05									Alpha	0.05
		1037.21	0.289	1710.57	127.92		0.811	0	1.338	0.1			1.095	0	0.879	0.054	0.864		Significant diff. among means (P < 0.05)?	Yes
		1078.58	0.468	1091.44	15.772		0.844	0	0.854	0.012			1.24	0.001	1.2	0.042	1.059		R squared	0.9254						Dunnett's multiple comparisons test	Mean Diff.	95.00% CI of diff.	Below threshold?	Summary	Adjusted P Value	A-?				Dunnett's multiple comparisons test	Mean Diff.	95.00% CI of diff.	Below threshold?	Summary	Adjusted P Value	D-?
		1399.45	0.143	1123.95	69.5		1.095	0	0.879	0.054			1.011	0.005	1.287	0.048	0.961									wt vs. tjp1b/ZO1b pan-/- (b1370)	0.999	0.7966 to 1.201	Yes	****	<0.0001	B	tjp1b/ZO1b pan-/- (b1370)			tjp1b/ZO1b beta-/- (b1430) vs. wt	-0.8707	-1.036 to -0.7055	Yes	****	<0.0001	A	wt
		1585.53	1.281	1533.97	53.777		1.24	0.001	1.2	0.042			0.689			0.173			Brown-Forsythe test							wt vs. tjp1b/ZO1b alpha-/- (b1429)	-0.1114	-0.3138 to 0.09095	No	ns	0.4529	C	tjp1b/ZO1b alpha-/- (b1429)			tjp1b/ZO1b beta-/- (b1430) vs. tjp1b/ZO1b pan-/- (b1370)	0.1283	-0.07405 to 0.3307	No	ns	0.3266	B	tjp1b/ZO1b pan-/- (b1370)
		1292.15	6.308	1645.9	60.996		1.011	0.005	1.287	0.048			0.974			0.191			F (DFn, DFd)	3.618 (4, 30)						wt vs. tjp1b/ZO1b beta-/- (b1430)	0.8707	0.7055 to 1.036	Yes	****	<0.0001	D	tjp1b/ZO1b beta-/- (b1430)			tjp1b/ZO1b beta-/- (b1430) vs. tjp1b/ZO1b alpha-/- (b1429)	-0.9821	-1.184 to -0.7797	Yes	****	<0.0001	C	tjp1b/ZO1b alpha-/- (b1429)
													0.997			0.188			P value	0.016						wt vs. tjp1b/ZO1b gamma-/- (b1431)	0.064	-0.1384 to 0.2664	No	ns	0.8489	E	tjp1b/ZO1b gamma-/- (b1431)			tjp1b/ZO1b beta-/- (b1430) vs. tjp1b/ZO1b gamma-/- (b1431)	-0.8067	-1.009 to -0.6043	Yes	****	<0.0001	E	tjp1b/ZO1b gamma-/- (b1431)
	average	1278.58	1.698	1421.17	65.593	average	1	0.001	1.112	0.051			1.154			0.186			P value summary	*
													1.187			0.301			Are SDs significantly different (P < 0.05)?	Yes						Test details	Mean 1	Mean 2	Mean Diff.	SE of diff.	n1	n2	q	DF		Test details	Mean 1	Mean 2	Mean Diff.	SE of diff.	n1	n2	q	DF
																										wt vs. tjp1b/ZO1b pan-/- (b1370)	1	0.0012	0.999	0.0776	10	5	12.87	30		tjp1b/ZO1b beta-/- (b1430) vs. wt	0.1295	1	-0.8707	0.06336	10	10	13.74	30
	RAW Average Integrated Density					NORMALIZED to wt average						Mean	1	0.0012	1.112	0.1295	0.9362		Bartlett's test							wt vs. tjp1b/ZO1b alpha-/- (b1429)	1	1.112	-0.1114	0.0776	10	5	1.436	30		tjp1b/ZO1b beta-/- (b1430) vs. tjp1b/ZO1b pan-/- (b1370)	0.1295	0.0012	0.1283	0.0776	10	5	1.653	30
		wt	tjp1b/ZO1b beta-/- (b1430)	tjp1b/ZO1b gamma-/- (b1431)			wt	tjp1b/ZO1b beta-/- (b1430)	tjp1b/ZO1b gamma-/- (b1431)			Standard Deviation	0.1773	0.002168	0.2293	0.09212	0.09027		Bartlett's statistic (corrected)	34.23						wt vs. tjp1b/ZO1b beta-/- (b1430)	1	0.1295	0.8707	0.06336	10	10	13.74	30		tjp1b/ZO1b beta-/- (b1430) vs. tjp1b/ZO1b alpha-/- (b1429)	0.1295	1.112	-0.9821	0.0776	10	5	12.66	30
		1499.87	376.306	1811.2			0.689	0.173	0.832			Standard Error of Mean	0.05606	0.0009695	0.1025	0.02913	0.04037		P value	<0.0001						wt vs. tjp1b/ZO1b gamma-/- (b1431)	1	0.9362	0.064	0.0776	10	5	0.8247	30		tjp1b/ZO1b beta-/- (b1430) vs. tjp1b/ZO1b gamma-/- (b1431)	0.1295	0.9362	-0.8067	0.0776	10	5	10.4	30
		2121.12	416.317	2101.02			0.974	0.191	0.965			n	10	5	5	10	5		P value summary	****
		2170.21	408.704	1882.12			0.997	0.188	0.864										Are SDs significantly different (P < 0.05)?	Yes
		2512.74	404.848	2305.6			1.154	0.186	1.059
		2583.63	656.174	2093.44			1.187	0.301	0.961										ANOVA table	SS	DF	MS	F (DFn, DFd)	P value
																			Treatment (between columns)	7.474	4	1.868	F (4, 30) = 93.08	P<0.0001
	average	2177.51	452.47	2038.68		average	1	0.208	0.936										Residual (within columns)	0.6022	30	0.02007
																			Total	8.076	34
	Cx34.1 Pixel Intensity											Summary of Normalized Cx34.1 Pixel Intensity							Ordinary one-way ANOVA summary, Cx34.1							Ordinary one-way ANOVA, multiple comparisons, Cx34.1										Ordinary one-way ANOVA, multiple comparisons, Cx34.1
													wt	tjp1b/ZO1b pan-/- (b1370)	tjp1b/ZO1b alpha-/- (b1429)	tjp1b/ZO1b beta-/- (b1430)	tjp1b/ZO1b gamma-/- (b1431)		F	68.55						Number of families	1									Number of families	1
	RAW Average Integrated Density					NORMALIZED to wt average							0.863	0	1.377	0.1	0.952		P value	<0.0001						Number of comparisons per family	4									Number of comparisons per family	4
		wt	tjp1b/ZO1b pan-/- (b1370)	tjp1b/ZO1b alpha-/- (b1429)	tjp1b/ZO1b beta-/- (b1430)		wt	tjp1b/ZO1b pan-/- (b1370)	tjp1b/ZO1b alpha-/- (b1429)	tjp1b/ZO1b beta-/- (b1430)			0.984	0	0.828	0.038	1.029		P value summary	****						Alpha	0.05									Alpha	0.05
		1147.33	0.163	1831.44	128.392		0.863	0	1.377	0.1			1.018	0	1.132	0.111	0.859		Significant diff. among means (P < 0.05)?	Yes
		1308.38	0	1101.52	48.063		0.984	0	0.828	0.038			1.154	0	1.113	0.139	1.099		R squared	0.9014						Dunnett's multiple comparisons test	Mean Diff.	95.00% CI of diff.	Below threshold?	Summary	Adjusted P Value	A-?				Dunnett's multiple comparisons test	Mean Diff.	95.00% CI of diff.	Below threshold?	Summary	Adjusted P Value	D-?
		1353.13	0	1505.5	142.472		1.018	0	1.132	0.111			0.981	0.002	1.283	0.06	1.1									wt vs. tjp1b/ZO1b pan-/- (b1370)	0.9996	0.7726 to 1.227	Yes	****	<0.0001	B	tjp1b/ZO1b pan-/- (b1370)			tjp1b/ZO1b beta-/- (b1430) vs. wt	-0.7652	-0.9506 to -0.5798	Yes	****	<0.0001	A	wt
		1534.69	0	1479.92	177.74		1.154	0	1.113	0.139			0.679			0.42			Brown-Forsythe test							wt vs. tjp1b/ZO1b alpha-/- (b1429)	-0.1466	-0.3736 to 0.08043	No	ns	0.3108	C	tjp1b/ZO1b alpha-/- (b1429)			tjp1b/ZO1b beta-/- (b1430) vs. tjp1b/ZO1b pan-/- (b1370)	0.2344	0.007371 to 0.4614	Yes	*	0.0412	B	tjp1b/ZO1b pan-/- (b1370)
		1304.66	2.717	1705.97	76.238		0.981	0.002	1.283	0.06			0.876			0.347			F (DFn, DFd)	2.041 (4, 30)						wt vs. tjp1b/ZO1b beta-/- (b1430)	0.7652	0.5798 to 0.9506	Yes	****	<0.0001	D	tjp1b/ZO1b beta-/- (b1430)			tjp1b/ZO1b beta-/- (b1430) vs. tjp1b/ZO1b alpha-/- (b1429)	-0.9118	-1.139 to -0.6848	Yes	****	<0.0001	C	tjp1b/ZO1b alpha-/- (b1429)
													1.06			0.352			P value	0.1138						wt vs. tjp1b/ZO1b gamma-/- (b1431)	-0.0078	-0.2348 to 0.2192	No	ns	0.9999	E	tjp1b/ZO1b gamma-/- (b1431)			tjp1b/ZO1b beta-/- (b1430) vs. tjp1b/ZO1b gamma-/- (b1431)	-0.773	-1.000 to -0.5460	Yes	****	<0.0001	E	tjp1b/ZO1b gamma-/- (b1431)
	average	1329.64	0.576	1524.87	114.581	average	1	0	1.147	0.09			1.165			0.192			P value summary	ns
													1.22			0.589			Are SDs significantly different (P < 0.05)?	No						Test details	Mean 1	Mean 2	Mean Diff.	SE of diff.	n1	n2	q	DF		Test details	Mean 1	Mean 2	Mean Diff.	SE of diff.	n1	n2	q	DF
																										wt vs. tjp1b/ZO1b pan-/- (b1370)	1	0.0004	0.9996	0.08706	10	5	11.48	30		tjp1b/ZO1b beta-/- (b1430) vs. wt	0.2348	1	-0.7652	0.07109	10	10	10.76	30
	RAW Average Integrated Density					NORMALIZED to wt average						Mean	1	0.0004	1.147	0.2348	1.008		Bartlett's test							wt vs. tjp1b/ZO1b alpha-/- (b1429)	1	1.147	-0.1466	0.08706	10	5	1.684	30		tjp1b/ZO1b beta-/- (b1430) vs. tjp1b/ZO1b pan-/- (b1370)	0.2348	0.0004	0.2344	0.08706	10	5	2.692	30
		wt	tjp1b/ZO1b beta-/- (b1430)	tjp1b/ZO1b gamma-/- (b1431)			wt	tjp1b/ZO1b beta-/- (b1430)	tjp1b/ZO1b gamma-/- (b1431)			Standard Deviation	0.1637	0.0008944	0.2089	0.1825	0.1031		Bartlett's statistic (corrected)	36.82						wt vs. tjp1b/ZO1b beta-/- (b1430)	1	0.2348	0.7652	0.07109	10	10	10.76	30		tjp1b/ZO1b beta-/- (b1430) vs. tjp1b/ZO1b alpha-/- (b1429)	0.2348	1.147	-0.9118	0.08706	10	5	10.47	30
		1628.22	1007.05	2283.21			0.679	0.42	0.952			Standard Error of Mean	0.05175	0.0004	0.09342	0.05772	0.04611		P value	<0.0001						wt vs. tjp1b/ZO1b gamma-/- (b1431)	1	1.008	-0.0078	0.08706	10	5	0.08959	30		tjp1b/ZO1b beta-/- (b1430) vs. tjp1b/ZO1b gamma-/- (b1431)	0.2348	1.008	-0.773	0.08706	10	5	8.879	30
		2101.92	832.597	2467.75			0.876	0.347	1.029			n	10	5	5	10	5		P value summary	****
		2543.86	844.919	2059.71			1.06	0.352	0.859										Are SDs significantly different (P < 0.05)?	Yes
		2794.29	459.666	2637.02			1.165	0.192	1.099
		2927.25	1412.98	2638.39			1.22	0.589	1.1										ANOVA table	SS	DF	MS	F (DFn, DFd)	P value
																			Treatment (between columns)	6.928	4	1.732	F (4, 30) = 68.55	P<0.0001
	average	2399.11	911.442	2417.22		average	1	0.38	1.008										Residual (within columns)	0.758	30	0.02527
																			Total	7.686	34
	ZO1 Pixel Intensity											Summary of Normalized ZO1 Pixel Intensity							Ordinary one-way ANOVA summary, ZO1							Ordinary one-way ANOVA, multiple comparisons, ZO1
													wt	tjp1b/ZO1b pan-/- (b1370)	tjp1b/ZO1b alpha-/- (b1429)	tjp1b/ZO1b beta-/- (b1430)	tjp1b/ZO1b gamma-/- (b1431)		F	35.21						Number of families	1
	RAW Average Integrated Density					NORMALIZED to wt average							0.861	0.031	1.422	0.419	0.612		P value	<0.0001						Number of comparisons per family	4
		wt	tjp1b/ZO1b pan-/- (b1370)	tjp1b/ZO1b alpha-/- (b1429)	tjp1b/ZO1b beta-/- (b1430)		wt	tjp1b/ZO1b pan-/- (b1370)	tjp1b/ZO1b alpha-/- (b1429)	tjp1b/ZO1b beta-/- (b1430)			0.887	0.022	0.951	0.229	0.681		P value summary	****						Alpha	0.05
		1195.15	39.425	1973.69	578.733		0.861	0.031	1.422	0.419			1.085	0.048	1.02	0.55	0.632		Significant diff. among means (P < 0.05)?	Yes
		1230.16	27.814	1319.74	315.803		0.887	0.022	0.951	0.229			1.171	0.041	1.29	0.447	0.726		R squared	0.8244						Dunnett's multiple comparisons test	Mean Diff.	95.00% CI of diff.	Below threshold?	Summary	Adjusted P Value	A-?
		1506.07	61.858	1416	759.714		1.085	0.048	1.02	0.55			0.996	0.024	1.377	0.406	0.65									wt vs. tjp1b/ZO1b pan-/- (b1370)	0.9668	0.6986 to 1.235	Yes	****	<0.0001	B	tjp1b/ZO1b pan-/- (b1370)
		1625.15	52.016	1789.35	616.888		1.171	0.041	1.29	0.447			0.604			0.58			Brown-Forsythe test							wt vs. tjp1b/ZO1b alpha-/- (b1429)	-0.212	-0.4802 to 0.05621	No	ns	0.1583	C	tjp1b/ZO1b alpha-/- (b1429)
		1381.51	30.514	1911.22	560.248		0.996	0.024	1.377	0.406			1.676			0.448			F (DFn, DFd)	2.287 (4, 30)						wt vs. tjp1b/ZO1b beta-/- (b1430)	0.5295	0.3105 to 0.7485	Yes	****	<0.0001	D	tjp1b/ZO1b beta-/- (b1430)
													0.796			0.536			P value	0.0832						wt vs. tjp1b/ZO1b gamma-/- (b1431)	0.3398	0.07159 to 0.6080	Yes	**	0.0093	E	tjp1b/ZO1b gamma-/- (b1431)
	average	1387.61	42.325	1682	566.277	average	1	0.033	1.212	0.41			0.905			0.415			P value summary	ns
													1.019			0.675			Are SDs significantly different (P < 0.05)?	No						Test details	Mean 1	Mean 2	Mean Diff.	SE of diff.	n1	n2	q	DF
																										wt vs. tjp1b/ZO1b pan-/- (b1370)	1	0.0332	0.9668	0.1029	10	5	9.4	30
	RAW Average Integrated Density					NORMALIZED to wt average						Mean	1	0.0332	1.212	0.4705	0.6602		Bartlett's test							wt vs. tjp1b/ZO1b alpha-/- (b1429)	1	1.212	-0.212	0.1029	10	5	2.061	30
		wt	tjp1b/ZO1b beta-/- (b1430)	tjp1b/ZO1b gamma-/- (b1431)			wt	tjp1b/ZO1b beta-/- (b1430)	tjp1b/ZO1b gamma-/- (b1431)			Standard Deviation	0.2855	0.01112	0.2135	0.1219	0.04468		Bartlett's statistic (corrected)	30.9						wt vs. tjp1b/ZO1b beta-/- (b1430)	1	0.4705	0.5295	0.08398	10	10	6.305	30
		1449.76	1391.28	1468.95			0.604	0.58	0.612			Standard Error of Mean	0.09027	0.004974	0.0955	0.03854	0.01998		P value	<0.0001						wt vs. tjp1b/ZO1b gamma-/- (b1431)	1	0.6602	0.3398	0.1029	10	5	3.304	30
		4020.42	1074.26	1634.94			1.676	0.448	0.681			n	10	5	5	10	5		P value summary	****
		1908.71	1285.11	1517.21			0.796	0.536	0.632										Are SDs significantly different (P < 0.05)?	Yes
		2172.34	996.176	1741.67			0.905	0.415	0.726
		2445.67	1618.54	1559.07			1.019	0.675	0.65										ANOVA table	SS	DF	MS	F (DFn, DFd)	P value
																			Treatment (between columns)	4.966	4	1.242	F (4, 30) = 35.21	P<0.0001
	average	2399.38	1273.07	1584.37		average	1	0.531	0.66										Residual (within columns)	1.058	30	0.03526
																			Total	6.024	34

## Sheet: Figure 4B
Fig. 4B_M/CoLo Synapses
	Cx35.5 Pixel Intensity											Summary of Normalized Cx35.5 Pixel Intensity							Ordinary one-way ANOVA summary, Cx35.5							Ordinary one-way ANOVA, multiple comparisons, Cx35.5										Ordinary one-way ANOVA, multiple comparisons, Cx35.5
													wt	tjp1b/ZO1b pan-/- (b1370)	tjp1b/ZO1b alpha-/- (b1429)	tjp1b/ZO1b beta-/- (b1430)	tjp1b/ZO1b gamma-/- (b1431)		F	21.47						Number of families	1									Number of families	1
	RAW Maximum Average Intensity					NORMALIZED to wt average							1.16451	0.0906468	0.961805	0.249446	1.10541		P value	<0.0001						Number of comparisons per family	4									Number of comparisons per family	4
		wt	tjp1b/ZO1b pan-/- (b1370)	tjp1b/ZO1b alpha-/- (b1429)	tjp1b/ZO1b gamma-/- (b1431)		wt	tjp1b/ZO1b pan-/- (b1370)	tjp1b/ZO1b alpha-/- (b1429)	tjp1b/ZO1b gamma-/- (b1431)			1.05307	0.135008	0.651988	0.255622	0.966306		P value summary	****						Alpha	0.05									Alpha	0.05
		27.7303	2.15856	22.9033	26.3229		1.16451	0.0906468	0.961805	1.10541			0.840223	0.0954563	0.62342	0.178335	0.974357		Significant diff. among means (P < 0.05)?	Yes
		25.0766	3.21492	15.5257	23.0104		1.05307	0.135008	0.651988	0.966306			1.05925		0.805468	0.213981	0.363646		R squared	0.7816						Dunnett's multiple comparisons test	Mean Diff.	95.00% CI of diff.	Below threshold?	Summary	Adjusted P Value	A-?				Dunnett's multiple comparisons test	Mean Diff.	95.00% CI of diff.	Below threshold?	Summary	Adjusted P Value	D-?
		20.0081	2.27308	14.8454	23.2022		0.840223	0.0954563	0.62342	0.974357			0.882947		0.763842	0.13099	0.441445									wt vs. tjp1b/ZO1b pan-/- (b1370)	0.893	0.5530 to 1.233	Yes	****	<0.0001	B	tjp1b/ZO1b pan-/- (b1370)			tjp1b/ZO1b beta-/- (b1430) vs. wt	-0.7943	-1.071 to -0.5181	Yes	****	<0.0001	A	wt
		25.2236		19.1804	8.65944		1.05925		0.805468	0.363646			1.27176						Brown-Forsythe test							wt vs. tjp1b/ZO1b alpha-/- (b1429)	0.2387	-0.04286 to 0.5202	No	ns	0.117	C	tjp1b/ZO1b alpha-/- (b1429)			tjp1b/ZO1b beta-/- (b1430) vs. tjp1b/ZO1b pan-/- (b1370)	0.09864	-0.2754 to 0.4727	No	ns	0.8934	B	tjp1b/ZO1b pan-/- (b1370)
		21.0254		18.1892	10.5121		0.882947		0.763842	0.441445			1.12406						F (DFn, DFd)	1.772 (4, 24)						wt vs. tjp1b/ZO1b beta-/- (b1430)	0.7943	0.5128 to 1.076	Yes	****	<0.0001	D	tjp1b/ZO1b beta-/- (b1430)			tjp1b/ZO1b beta-/- (b1430) vs. tjp1b/ZO1b alpha-/- (b1429)	-0.5556	-0.8796 to -0.2317	Yes	***	0.0006	C	tjp1b/ZO1b alpha-/- (b1429)
													0.564653						P value	0.1675						wt vs. tjp1b/ZO1b gamma-/- (b1431)	0.2298	-0.05179 to 0.5113	No	ns	0.1381	E	tjp1b/ZO1b gamma-/- (b1431)			tjp1b/ZO1b beta-/- (b1430) vs. tjp1b/ZO1b gamma-/- (b1431)	-0.5646	-0.8885 to -0.2406	Yes	***	0.0005	E	tjp1b/ZO1b gamma-/- (b1431)
	average	23.8128	2.54885	18.1288	18.3414	average	1	0.107037	0.761305	0.770233			1.12035						P value summary	ns
													0.914347						Are SDs significantly different (P < 0.05)?	No						Test details	Mean 1	Mean 2	Mean Diff.	SE of diff.	n1	n2	q	DF		Test details	Mean 1	Mean 2	Mean Diff.	SE of diff.	n1	n2	q	DF
													1.00483													wt vs. tjp1b/ZO1b pan-/- (b1370)	1	0.107	0.893	0.1278	11	3	6.986	24		tjp1b/ZO1b beta-/- (b1430) vs. wt	0.2057	1	-0.7943	0.1058	5	11	7.505	24
	RAW Maximum Average Intensity					NORMALIZED to wt average													Bartlett's test							wt vs. tjp1b/ZO1b alpha-/- (b1429)	1	0.7613	0.2387	0.1058	11	5	2.255	24		tjp1b/ZO1b beta-/- (b1430) vs. tjp1b/ZO1b pan-/- (b1370)	0.2057	0.107	0.09864	0.1433	5	3	0.6883	24
		wt	tjp1b/ZO1b beta-/- (b1430)				wt	tjp1b/ZO1b beta-/- (b1430)				Mean	1	0.107	0.7613	0.2057	0.7702		Bartlett's statistic (corrected)							wt vs. tjp1b/ZO1b beta-/- (b1430)	1	0.2057	0.7943	0.1058	11	5	7.505	24		tjp1b/ZO1b beta-/- (b1430) vs. tjp1b/ZO1b alpha-/- (b1429)	0.2057	0.7613	-0.5556	0.1241	5	5	4.477	24
		16.0209	3.14239				1.27176	0.249446				Standard Deviation	0.1932	0.02434	0.1352	0.05197	0.3413		P value							wt vs. tjp1b/ZO1b gamma-/- (b1431)	1	0.7702	0.2298	0.1058	11	5	2.171	24		tjp1b/ZO1b beta-/- (b1430) vs. tjp1b/ZO1b gamma-/- (b1431)	0.2057	0.7702	-0.5646	0.1241	5	5	4.549	24
		14.1603	3.22019				1.12406	0.255622				Standard Error of Mean	0.05825	0.01405	0.06046	0.02324	0.1526		P value summary
		7.11319	2.24656				0.564653	0.178335				n	11	3	5	5	5		Are SDs significantly different (P < 0.05)?
		14.1136	2.69561				1.12035	0.213981
		11.5184	1.65014				0.914347	0.13099											ANOVA table	SS	DF	MS	F (DFn, DFd)	P value
		12.6582					1.00483												Treatment (between columns)	3.307	4	0.8268	F (4, 24) = 21.47	P<0.0001
																			Residual (within columns)	0.9242	24	0.03851
	average	12.5975	2.59098			average	1	0.205675											Total	4.231	28
	Cx34.1 Pixel Intensity											Summary of Normalized Cx34.1 Pixel Intensity							Ordinary one-way ANOVA summary, Cx34.1							Ordinary one-way ANOVA, multiple comparisons, Cx34.1										Ordinary one-way ANOVA, multiple comparisons, Cx34.1
													wt	tjp1b/ZO1b pan-/- (b1370)	tjp1b/ZO1b alpha-/- (b1429)	tjp1b/ZO1b beta-/- (b1430)	tjp1b/ZO1b gamma-/- (b1431)		F	82.13						Number of families	1									Number of families	1
	RAW Maximum Average Intensity					NORMALIZED to wt average							1.14491	0.0222061	0.948477	0.220667	1.21361		P value	<0.0001						Number of comparisons per family	4									Number of comparisons per family	4
		wt	tjp1b/ZO1b pan-/- (b1370)	tjp1b/ZO1b alpha-/- (b1429)	tjp1b/ZO1b gamma-/- (b1431)		wt	tjp1b/ZO1b pan-/- (b1370)	tjp1b/ZO1b alpha-/- (b1429)	tjp1b/ZO1b gamma-/- (b1431)			0.986626	0.0395084	0.920292	0.187244	1.08919		P value summary	****						Alpha	0.05									Alpha	0.05
		78.0451	1.51372	64.6547	82.7279		1.14491	0.0222061	0.948477	1.21361			0.9185	0.0224339	0.759858	0.137304	1.14175		Significant diff. among means (P < 0.05)?	Yes
		67.2552	2.69317	62.7334	74.2465		0.986626	0.0395084	0.920292	1.08919			1.04887		0.927995	0.165312	0.80675		R squared	0.9319						Dunnett's multiple comparisons test	Mean Diff.	95.00% CI of diff.	Below threshold?	Summary	Adjusted P Value	A-?				Dunnett's multiple comparisons test	Mean Diff.	95.00% CI of diff.	Below threshold?	Summary	Adjusted P Value	D-?
		62.6113	1.52925	51.7972	77.8294		0.9185	0.0224339	0.759858	1.14175			0.901096		0.770405	0.11072	0.722075									wt vs. tjp1b/ZO1b pan-/- (b1370)	0.972	0.7732 to 1.171	Yes	****	<0.0001	B	tjp1b/ZO1b pan-/- (b1370)			tjp1b/ZO1b beta-/- (b1430) vs. wt	-0.8358	-0.9972 to -0.6743	Yes	****	<0.0001	A	wt
		71.498		63.2586	54.9936		1.04887		0.927995	0.80675			1.04787						Brown-Forsythe test							wt vs. tjp1b/ZO1b alpha-/- (b1429)	0.1346	-0.02998 to 0.2992	No	ns	0.1368	C	tjp1b/ZO1b alpha-/- (b1429)			tjp1b/ZO1b beta-/- (b1430) vs. tjp1b/ZO1b pan-/- (b1370)	0.1362	-0.08243 to 0.3548	No	ns	0.3185	B	tjp1b/ZO1b pan-/- (b1370)
		61.4249		52.5161	49.2216		0.901096		0.770405	0.722075			0.918073						F (DFn, DFd)	2.661 (4, 24)						wt vs. tjp1b/ZO1b beta-/- (b1430)	0.8358	0.6712 to 1.000	Yes	****	<0.0001	D	tjp1b/ZO1b beta-/- (b1430)			tjp1b/ZO1b beta-/- (b1430) vs. tjp1b/ZO1b alpha-/- (b1429)	-0.7012	-0.8905 to -0.5118	Yes	****	<0.0001	C	tjp1b/ZO1b alpha-/- (b1429)
													0.853665						P value	0.0573						wt vs. tjp1b/ZO1b gamma-/- (b1431)	0.005326	-0.1592 to 0.1699	No	ns	0.9999	E	tjp1b/ZO1b gamma-/- (b1431)			tjp1b/ZO1b beta-/- (b1430) vs. tjp1b/ZO1b gamma-/- (b1431)	-0.8304	-1.020 to -0.6411	Yes	****	<0.0001	E	tjp1b/ZO1b gamma-/- (b1431)
	average	68.1669	1.91205	58.992	67.8038	average	1	0.0280495	0.865405	0.994674			1.09373						P value summary	ns
													1.08325						Are SDs significantly different (P < 0.05)?	No						Test details	Mean 1	Mean 2	Mean Diff.	SE of diff.	n1	n2	q	DF		Test details	Mean 1	Mean 2	Mean Diff.	SE of diff.	n1	n2	q	DF
													1.00341													wt vs. tjp1b/ZO1b pan-/- (b1370)	1	0.02805	0.972	0.07471	11	3	13.01	24		tjp1b/ZO1b beta-/- (b1430) vs. wt	0.1642	1	-0.8358	0.06187	5	11	13.51	24
	RAW Maximum Average Intensity					NORMALIZED to wt average													Bartlett's test							wt vs. tjp1b/ZO1b alpha-/- (b1429)	1	0.8654	0.1346	0.06187	11	5	2.176	24		tjp1b/ZO1b beta-/- (b1430) vs. tjp1b/ZO1b pan-/- (b1370)	0.1642	0.02805	0.1362	0.08377	5	3	1.626	24
		wt	tjp1b/ZO1b beta-/- (b1430)				wt	tjp1b/ZO1b beta-/- (b1430)				Mean	1	0.02805	0.8654	0.1642	0.9947		Bartlett's statistic (corrected)							wt vs. tjp1b/ZO1b beta-/- (b1430)	1	0.1642	0.8358	0.06187	11	5	13.51	24		tjp1b/ZO1b beta-/- (b1430) vs. tjp1b/ZO1b alpha-/- (b1429)	0.1642	0.8654	-0.7012	0.07254	5	5	9.665	24
		13.6884	2.88261				1.04787	0.220667				Standard Deviation	0.09281	0.009924	0.09219	0.04273	0.2169		P value							wt vs. tjp1b/ZO1b gamma-/- (b1431)	1	0.9947	0.005326	0.06187	11	5	0.0861	24		tjp1b/ZO1b beta-/- (b1430) vs. tjp1b/ZO1b gamma-/- (b1431)	0.1642	0.9947	-0.8304	0.07254	5	5	11.45	24
		11.9929	2.446				0.918073	0.187244				Standard Error of Mean	0.02798	0.00573	0.04123	0.01911	0.09698		P value summary
		11.1516	1.79362				0.853665	0.137304				n	11	3	5	5	5		Are SDs significantly different (P < 0.05)?
		14.2876	2.1595				1.09373	0.165312
		14.1507	1.44636				1.08325	0.11072											ANOVA table	SS	DF	MS	F (DFn, DFd)	P value
		13.1077					1.00341												Treatment (between columns)	4.322	4	1.081	F (4, 24) = 82.13	P<0.0001
																			Residual (within columns)	0.3158	24	0.01316
	average	13.0632	2.14562			average	1	0.16425											Total	4.638	28
	ZO1 Pixel Intensity											Summary of Normalized ZO1 Pixel Intensity							Ordinary one-way ANOVA summary, ZO1							Ordinary one-way ANOVA, multiple comparisons, ZO1
													wt	tjp1b/ZO1b pan-/- (b1370)	tjp1b/ZO1b alpha-/- (b1429)	tjp1b/ZO1b beta-/- (b1430)	tjp1b/ZO1b gamma-/- (b1431)		F	26.64						Number of families	1
	RAW Maximum Average Intensity					NORMALIZED to wt average							1.15495	0.209415	1.1045	0.818357	0.852519		P value	<0.0001						Number of comparisons per family	4
		wt	tjp1b/ZO1b pan-/- (b1370)	tjp1b/ZO1b alpha-/- (b1429)	tjp1b/ZO1b gamma-/- (b1431)		wt	tjp1b/ZO1b pan-/- (b1370)	tjp1b/ZO1b alpha-/- (b1429)	tjp1b/ZO1b gamma-/- (b1431)			0.970012	0.309197	0.945594	0.80159	0.970359		P value summary	****						Alpha	0.05
		92.8381	16.8333	88.7824	68.5277		1.15495	0.209415	1.1045	0.852519			0.902744	0.224189	0.960336	0.864199	0.978307		Significant diff. among means (P < 0.05)?	Yes
		77.9721	24.8541	76.0093	78		0.970012	0.309197	0.945594	0.970359			1.04308		1.23472	0.765915	0.690643		R squared	0.8162						Dunnett's multiple comparisons test	Mean Diff.	95.00% CI of diff.	Below threshold?	Summary	Adjusted P Value	A-?
		72.5649	18.0209	77.1943	78.6388		0.902744	0.224189	0.960336	0.978307			0.929214		0.868302	0.641058	0.606991									wt vs. tjp1b/ZO1b pan-/- (b1370)	0.7524	0.5459 to 0.9589	Yes	****	<0.0001	B	tjp1b/ZO1b pan-/- (b1370)
		83.8453		99.25	55.5157		1.04308		1.23472	0.690643			0.928566						Brown-Forsythe test							wt vs. tjp1b/ZO1b alpha-/- (b1429)	-0.02269	-0.1937 to 0.1483	No	ns	0.9926	C	tjp1b/ZO1b alpha-/- (b1429)
		74.6926		69.7964	48.7916		0.929214		0.868302	0.606991			1.0192						F (DFn, DFd)	1.050 (4, 24)						wt vs. tjp1b/ZO1b beta-/- (b1430)	0.2218	0.05074 to 0.3928	Yes	**	0.008	D	tjp1b/ZO1b beta-/- (b1430)
													0.808893						P value	0.4025						wt vs. tjp1b/ZO1b gamma-/- (b1431)	0.1802	0.009203 to 0.3513	Yes	*	0.0364	E	tjp1b/ZO1b gamma-/- (b1431)
	average	80.3826	19.9028	82.2065	65.8947	average	1	0.247601	1.02269	0.819764			1.0422						P value summary	ns
													1.15226						Are SDs significantly different (P < 0.05)?	No						Test details	Mean 1	Mean 2	Mean Diff.	SE of diff.	n1	n2	q	DF
													1.04888													wt vs. tjp1b/ZO1b pan-/- (b1370)	1	0.2476	0.7524	0.07764	11	3	9.69	24
	RAW Maximum Average Intensity					NORMALIZED to wt average													Bartlett's test							wt vs. tjp1b/ZO1b alpha-/- (b1429)	1	1.023	-0.02269	0.0643	11	5	0.3529	24
		wt	tjp1b/ZO1b beta-/- (b1430)				wt	tjp1b/ZO1b beta-/- (b1430)				Mean	1	0.2476	1.023	0.7782	0.8198		Bartlett's statistic (corrected)							wt vs. tjp1b/ZO1b beta-/- (b1430)	1	0.7782	0.2218	0.0643	11	5	3.449	24
		58.9398	51.9444				0.928566	0.818357				Standard Deviation	0.1052	0.05385	0.146	0.08443	0.1665		P value							wt vs. tjp1b/ZO1b gamma-/- (b1431)	1	0.8198	0.1802	0.0643	11	5	2.803	24
		64.6927	50.8802				1.0192	0.80159				Standard Error of Mean	0.03171	0.03109	0.06531	0.03776	0.07444		P value summary
		51.3437	54.8542				0.808893	0.864199				n	11	3	5	5	5		Are SDs significantly different (P < 0.05)?
		66.1527	48.6157				1.0422	0.765915
		73.1389	40.6906				1.15226	0.641058											ANOVA table	SS	DF	MS	F (DFn, DFd)	P value
		66.5765					1.04888												Treatment (between columns)	1.514	4	0.3786	F (4, 24) = 26.64	P<0.0001
																			Residual (within columns)	0.341	24	0.01421
	average	63.4741	49.397			average	1	0.778224											Total	1.855	28

## Sheet: Figure 5I
Fig. 5I_Club Ending Synapses
	Cx35.5 Pixel Intensity							Summary of Normalized Cx35.5 Pixel Intensity						Ordinary one-way ANOVA summary, Cx35.5							Ordinary one-way ANOVA, multiple comparisons, Cx35.5
	tjp1b/ZO1b alpha-gamma-/- (b1434)								wt	tjp1b/ZO1b alpha-gamma-/- (b1434)	tjp1b/ZO1b alpha-beta-/- (b1432)	tjp1b/ZO1b beta-gamma-/- (b1433)		F	94.41						Number of families	1
	RAW Average Integrated Density			NORMALIZED to wt average					0.868	0.74	0.092	0.017		P value	<0.0001						Number of comparisons per family	3
		wt	tjp1b/ZO1b alpha-gamma-/- (b1434)		wt	tjp1b/ZO1b alpha-gamma-/- (b1434)			1.236	0.968	0.05	0.02		P value summary	****						Alpha	0.05
		1379.67	1176.14		0.868	0.74			1.009	0.965	0.062	0.088		Significant diff. among means (P < 0.05)?	Yes
		1963.24	1537.5		1.236	0.968			0.904	1.066	0.149	0.156		R squared	0.9159						Dunnett's multiple comparisons test	Mean Diff.	95.00% CI of diff.	Below threshold?	Summary	Adjusted P Value	A-?
		1603.19	1533.36		1.009	0.965			0.983	0.74	0.061	0.118									wt vs. tjp1b/ZO1b alpha-gamma-/- (b1434)	0.1041	-0.07565 to 0.2839	No	ns	0.3754	B	Column B
		1436.25	1693.6		0.904	1.066			0.856					Brown-Forsythe test							wt vs.tjp1b/ZO1b alpha-beta-/- (b1432)	0.9171	0.7374 to 1.097	Yes	****	<0.0001	C	Column C
		1561.34	1175.14		0.983	0.74			1.053					F (DFn, DFd)	3.113 (3, 26)						wt vs.tjp1b/ZO1b beta-gamma-/- (b1433)	0.9201	0.7404 to 1.100	Yes	****	<0.0001	D	Column D
									1.038					P value	0.0435
	average	1588.74	1423.15	average	1	0.8958			0.818					P value summary	*						Test details	Mean 1	Mean 2	Mean Diff.	SE of diff.	n1	n2	q	DF
									1.234					Are SDs significantly different (P < 0.05)?	Yes						wt vs. tjp1b/ZO1b alpha-gamma-/- (b1434)	0.9999	0.8958	0.1041	0.07099	15	5	1.467	26
									0.819												wt vs.tjp1b/ZO1b alpha-beta-/- (b1432)	0.9999	0.0828	0.9171	0.07099	15	5	12.92	26
	tjp1b/ZO1b alpha-beta-/- (b1432)								1.064					Bartlett's test							wt vs.tjp1b/ZO1b beta-gamma-/- (b1433)	0.9999	0.0798	0.9201	0.07099	15	5	12.96	26
	RAW Average Integrated Density			NORMALIZED to wt average					0.732					Bartlett's statistic (corrected)	9.757
		wt	tjp1b/ZO1b alpha-beta-/- (b1432)		wt	tjp1b/ZO1b alpha-beta-/- (b1432)			1.238					P value	0.0208
		1615.95	172.941		0.856	0.092			1.147					P value summary	*
		1987.56	95.186		1.053	0.05								Are SDs significantly different (P < 0.05)?	Yes
		1959.86	117.343		1.038	0.062		Mean	1	0.8958	0.0828	0.0798
		1544.52	281.637		0.818	0.149		Standard Deviation	0.1653	0.1479	0.04016	0.06094		ANOVA table	SS	DF	MS	F (DFn, DFd)	P value
		2328.24	114.235		1.234	0.061		Standard Error of Mean	0.04268	0.06615	0.01796	0.02725		Treatment (between columns)	5.352	3	1.784	F (3, 26) = 94.41	P<0.0001
								n	15	5	5	5		Residual (within columns)	0.4913	26	0.0189
	average	1887.23	156.268	average	1	0.0828								Total	5.844	29
	tjp1b/ZO1b beta-gamma-/- (b1433)
	RAW Average Integrated Density			NORMALIZED to wt average
		wt	tjp1b/ZO1b beta-gamma-/- (b1433)		wt	tjp1b/ZO1b beta-gamma-/- (b1433)
		1155.57	23.495		0.819	0.017
		1502.4	28.001		1.064	0.02
		1033.2	123.837		0.732	0.088
		1747.32	220.109		1.238	0.156
		1618.62	166.345		1.147	0.118
	average	1411.42	112.357	average	1	0.0798
	Cx34.1 Pixel Intensity							Summary of Normalized Cx34.1 Pixel Intensity						Ordinary one-way ANOVA summary, Cx34.1							Ordinary one-way ANOVA, multiple comparisons, Cx34.1
	tjp1b/ZO1b alpha-gamma-/- (b1434)								wt	tjp1b/ZO1b alpha-gamma-/- (b1434)	tjp1b/ZO1b alpha-beta-/- (b1432)	tjp1b/ZO1b beta-gamma-/- (b1433)		F	91.08						Number of families	1
	RAW Average Integrated Density			NORMALIZED to wt average					0.728	0.714	0.081	0.018		P value	<0.0001						Number of comparisons per family	3
		wt	tjp1b/ZO1b alpha-gamma-/- (b1434)		wt	tjp1b/ZO1b alpha-gamma-/- (b1434)			1.24	0.779	0.027	0.013		P value summary	****						Alpha	0.05
		495.333	486.162		0.728	0.714			1.084	0.897	0.051	0.113		Significant diff. among means (P < 0.05)?	Yes
		844.171	530.101		1.24	0.779			1.027	1.018	0.136	0.093		R squared	0.9131						Dunnett's multiple comparisons test	Mean Diff.	95.00% CI of diff.	Below threshold?	Summary	Adjusted P Value	A-?
		738.074	610.361		1.084	0.897			0.92	0.668	0.063	0.078									wt vs. tjp1b/ZO1b alpha-gamma-/- (b1434)	0.1848	0.001506 to 0.3681	Yes	*	0.0478	B	Column B
		699.369	693.061		1.027	1.018			0.877					Brown-Forsythe test							wt vs.tjp1b/ZO1b alpha-beta-/- (b1432)	0.9284	0.7451 to 1.112	Yes	****	<0.0001	C	Column C
		626.494	454.594		0.92	0.668			1.071					F (DFn, DFd)	3.063 (3, 26)						wt vs.tjp1b/ZO1b beta-gamma-/- (b1433)	0.937	0.7537 to 1.120	Yes	****	<0.0001	D	Column D
									1.019					P value	0.0457
	average	680.688	554.856	average	1	0.8152			0.791					P value summary	*						Test details	Mean 1	Mean 2	Mean Diff.	SE of diff.	n1	n2	q	DF
									1.243					Are SDs significantly different (P < 0.05)?	Yes						wt vs. tjp1b/ZO1b alpha-gamma-/- (b1434)	1	0.8152	0.1848	0.07238	15	5	2.553	26
									0.943												wt vs.tjp1b/ZO1b alpha-beta-/- (b1432)	1	0.0716	0.9284	0.07238	15	5	12.83	26
	tjp1b/ZO1b alpha-beta-/- (b1432)								1.16					Bartlett's test							wt vs.tjp1b/ZO1b beta-gamma-/- (b1433)	1	0.063	0.937	0.07238	15	5	12.95	26
	RAW Average Integrated Density			NORMALIZED to wt average					0.691					Bartlett's statistic (corrected)	11.98
		wt	tjp1b/ZO1b alpha-beta-/- (b1432)		wt	tjp1b/ZO1b alpha-beta-/- (b1432)			1.114					P value	0.0075
		2061.31	189.981		0.877	0.081			1.092					P value summary	**
		2517.55	63.053		1.071	0.027								Are SDs significantly different (P < 0.05)?	Yes
		2394.73	119.71		1.019	0.051		Mean	1	0.8152	0.0716	0.063
		1859.94	319.561		0.791	0.136		Standard Deviation	0.1721	0.1423	0.041	0.04514		ANOVA table	SS	DF	MS	F (DFn, DFd)	P value
		2921.76	147.34		1.243	0.063		Standard Error of Mean	0.04444	0.06365	0.01833	0.02019		Treatment (between columns)	5.367	3	1.789	F (3, 26) = 91.08	P<0.0001
								n	15	5	5	5		Residual (within columns)	0.5107	26	0.01964
	average	2351.06	167.929	average	1	0.0716								Total	5.878	29
	tjp1b/ZO1b beta-gamma-/- (b1433)
	RAW Average Integrated Density			NORMALIZED to wt average
		wt	tjp1b/ZO1b beta-gamma-/- (b1433)		wt	tjp1b/ZO1b beta-gamma-/- (b1433)
		1450.73	28.404		0.943	0.018
		1784.79	20.477		1.16	0.013
		1062.18	174.332		0.691	0.113
		1713.76	142.496		1.114	0.093
		1678.92	120.088		1.092	0.078
	average	1538.08	97.159	average	1	0.063
	ZO1 Pixel Intensity							Summary of Normalized ZO1 Pixel Intensity						Ordinary one-way ANOVA summary, ZO1							Ordinary one-way ANOVA, multiple comparisons, ZO1
	tjp1b/ZO1b alpha-gamma-/- (b1434)								wt	tjp1b/ZO1b alpha-gamma-/- (b1434)	tjp1b/ZO1b alpha-beta-/- (b1432)	tjp1b/ZO1b beta-gamma-/- (b1433)		F	49.47						Number of families	1
	RAW Average Integrated Density			NORMALIZED to wt average					0.945	0.565	0.374	0.171		P value	<0.0001						Number of comparisons per family	3
		wt	tjp1b/ZO1b alpha-gamma-/- (b1434)		wt	tjp1b/ZO1b alpha-gamma-/- (b1434)			1.279	0.833	0.232	0.221		P value summary	****						Alpha	0.05
		1235.55	739.111		0.945	0.565			0.899	0.891	0.227	0.475		Significant diff. among means (P < 0.05)?	Yes
		1672.31	1089.4		1.279	0.833			0.953	0.971	0.234	0.403		R squared	0.8509						Dunnett's multiple comparisons test	Mean Diff.	95.00% CI of diff.	Below threshold?	Summary	Adjusted P Value	A-?
		1174.91	1165		0.899	0.891			0.924	0.669	0.316	0.353									wt vs. tjp1b/ZO1b alpha-gamma-/- (b1434)	0.2143	0.02959 to 0.3989	Yes	*	0.0197	B	Column B
		1246.33	1270.21		0.953	0.971			0.946					Brown-Forsythe test							wt vs.tjp1b/ZO1b alpha-beta-/- (b1432)	0.7235	0.5388 to 0.9081	Yes	****	<0.0001	C	Column C
		1208.62	874.579		0.924	0.669			1.053					F (DFn, DFd)	0.8840 (3, 26)						wt vs.tjp1b/ZO1b beta-gamma-/- (b1433)	0.6755	0.4908 to 0.8601	Yes	****	<0.0001	D	Column D
									1.038					P value	0.4623
	average	1307.55	1027.66	average	1	0.7858			0.804					P value summary	ns						Test details	Mean 1	Mean 2	Mean Diff.	SE of diff.	n1	n2	q	DF
									1.16					Are SDs significantly different (P < 0.05)?	No						wt vs. tjp1b/ZO1b alpha-gamma-/- (b1434)	1	0.7858	0.2143	0.07292	15	5	2.938	26
									0.792												wt vs.tjp1b/ZO1b alpha-beta-/- (b1432)	1	0.2766	0.7235	0.07292	15	5	9.921	26
	tjp1b/ZO1b alpha-beta-/- (b1432)								1.003					Bartlett's test							wt vs.tjp1b/ZO1b beta-gamma-/- (b1433)	1	0.3246	0.6755	0.07292	15	5	9.263	26
	RAW Average Integrated Density			NORMALIZED to wt average					0.817					Bartlett's statistic (corrected)	3.21
		wt	tjp1b/ZO1b alpha-beta-/- (b1432)		wt	tjp1b/ZO1b alpha-beta-/- (b1432)			1.244					P value	0.3604
		2275.22	899.306		0.946	0.374			1.144					P value summary	ns
		2532.78	559.016		1.053	0.232								Are SDs significantly different (P < 0.05)?	No
		2496.91	547.226		1.038	0.227		Mean	1	0.7858	0.2766	0.3246
		1933.23	563.148		0.804	0.234		Standard Deviation	0.1529	0.1658	0.06577	0.1264		ANOVA table	SS	DF	MS	F (DFn, DFd)	P value
		2791.53	760.047		1.16	0.316		Standard Error of Mean	0.03948	0.07416	0.02941	0.05652		Treatment (between columns)	2.959	3	0.9864	F (3, 26) = 49.47	P<0.0001
								n	15	5	5	5		Residual (within columns)	0.5185	26	0.01994
	average	2405.93	665.749	average	1	0.2766								Total	3.478	29
	tjp1b/ZO1b beta-gamma-/- (b1433)
	RAW Average Integrated Density			NORMALIZED to wt average
		wt	tjp1b/ZO1b beta-gamma-/- (b1433)		wt	tjp1b/ZO1b beta-gamma-/- (b1433)
		1491.5	321.599		0.792	0.171
		1888.44	415.467		1.003	0.221
		1537.15	893.979		0.817	0.475
		2341.85	759.124		1.244	0.403
		2152.99	663.722		1.144	0.353
	average	1882.38	610.778	average	1	0.3246

## Sheet: Figure 5J
Fig. 5J_M/CoLo Synapses
	Cx35.5 Pixel Intensity							Summary of Normalized Cx35.5 Pixel Intensity						Ordinary one-way ANOVA summary, Cx35.5							Ordinary one-way ANOVA, multiple comparisons, Cx35.5
	tjp1b/ZO1b alpha-gamma-/- (b1434)								wt	tjp1b/ZO1b alpha-gamma-/- (b1434)	tjp1b/ZO1b alpha-beta-/- (b1432)	tjp1b/ZO1b beta-gamma-/- (b1433)		F	43.78						Number of families	1
	RAW Maximum Average Intensity			NORMALIZED to wt average					0.638566	1.09163	0.150673	0.17207		P value	<0.0001						Number of comparisons per family	3
		wt	tjp1b/ZO1b alpha-gamma-/- (b1434)		wt	tjp1b/ZO1b alpha-gamma-/- (b1434)			0.87173	1.27024	0.13652	0.364703		P value summary	****						Alpha	0.05
		10.4347	17.8381		0.638566	1.09163			1.35366	2.01765	0.134403	0.132199		Significant diff. among means (P < 0.05)?	Yes
		14.2448	20.7568		0.87173	1.27024			1.00618	1.27507	0.0872162	0.096395		R squared	0.8347						Dunnett's multiple comparisons test	Mean Diff.	95.00% CI of diff.	Below threshold?	Summary	Adjusted P Value	A-?
		22.1199	32.9701		1.35366	2.01765			1.12986	1.50889	0.163267	0.0907228									wt vs. tjp1b/ZO1b alpha-gamma-/- (b1434)	-0.4327	-0.7301 to -0.1353	Yes	**	0.0031	B	Column B
		16.4419	20.8358		1.00618	1.27507			0.879858					Brown-Forsythe test							wt vs.tjp1b/ZO1b alpha-beta-/- (b1432)	0.8656	0.5682 to 1.163	Yes	****	<0.0001	C	Column C
		18.4629	24.6566		1.12986	1.50889			0.954731					F (DFn, DFd)	1.980 (3, 26)						wt vs.tjp1b/ZO1b beta-gamma-/- (b1433)	0.8288	0.5314 to 1.126	Yes	****	<0.0001	D	Column D
									0.807082					P value	0.1416
	average	16.3409	23.4115	average	1	1.4327			1.26717					P value summary	ns						Test details	Mean 1	Mean 2	Mean Diff.	SE of diff.	n1	n2	q	DF
									1.09115					Are SDs significantly different (P < 0.05)?	No						wt vs. tjp1b/ZO1b alpha-gamma-/- (b1434)	1	1.433	-0.4327	0.1174	15	5	3.685	26
									1.06126												wt vs.tjp1b/ZO1b alpha-beta-/- (b1432)	1	0.1344	0.8656	0.1174	15	5	7.372	26
	tjp1b/ZO1b alpha-beta-/- (b1432)								1.17145					Bartlett's test							wt vs.tjp1b/ZO1b beta-gamma-/- (b1433)	1	0.1712	0.8288	0.1174	15	5	7.058	26
	RAW Maximum Average Intensity			NORMALIZED to wt average					1.02653					Bartlett's statistic (corrected)	16.11
		wt	tjp1b/ZO1b alpha-beta-/- (b1432)		wt	tjp1b/ZO1b alpha-beta-/- (b1432)			1.24752					P value	0.0011
		15.1481	2.59406		0.879858	0.150673			0.49324					P value summary	**
		16.4371	2.35039		0.954731	0.13652								Are SDs significantly different (P < 0.05)?	Yes
		13.8951	2.31394		0.807082	0.134403		Mean	1	1.433	0.1344	0.1712
		21.8163	1.50156		1.26717	0.0872162		Standard Deviation	0.2352	0.359	0.02885	0.113		ANOVA table	SS	DF	MS	F (DFn, DFd)	P value
		18.7858	2.81089		1.09115	0.163267		Standard Error of Mean	0.06072	0.1606	0.0129	0.05052		Treatment (between columns)	6.79	3	2.263	F (3, 26) = 43.78	P<0.0001
								n	15	5	5	5		Residual (within columns)	1.344	26	0.0517
	average	17.2165	2.31417	average	1	0.134416								Total	8.134	29
	tjp1b/ZO1b beta-gamma-/- (b1433)
	RAW Maximum Average Intensity			NORMALIZED to wt average
		wt	tjp1b/ZO1b beta-gamma-/- (b1433)		wt	tjp1b/ZO1b beta-gamma-/- (b1433)
		25.3688	4.11325		1.06126	0.17207
		28.0031	8.71806		1.17145	0.364703
		24.5388	3.16017		1.02653	0.132199
		29.8214	2.30428		1.24752	0.096395
		11.7907	2.16869		0.49324	0.0907228
	average	23.9045	4.09289	average	1	0.171218
	Cx34.1 Pixel Intensity							Summary of Normalized Cx34.1 Pixel Intensity						Ordinary one-way ANOVA summary, Cx34.1							Ordinary one-way ANOVA, multiple comparisons, Cx34.1
	tjp1b/ZO1b alpha-gamma-/- (b1434)								wt	tjp1b/ZO1b alpha-gamma-/- (b1434)	tjp1b/ZO1b alpha-beta-/- (b1432)	tjp1b/ZO1b beta-gamma-/- (b1433)		F	58.94						Number of families	1
	RAW Maximum Average Intensity			NORMALIZED to wt average					0.771281	1.13073	0.236949	0.266947		P value	<0.0001						Number of comparisons per family	3
		wt	tjp1b/ZO1b alpha-gamma-/- (b1434)		wt	tjp1b/ZO1b alpha-gamma-/- (b1434)			1.01191	1.17918	0.18752	0.352714		P value summary	****						Alpha	0.05
		15.3325	22.4781		0.771281	1.13073			1.20956	1.50843	0.180354	0.209232		Significant diff. among means (P < 0.05)?	Yes
		20.116	23.4413		1.01191	1.17918			0.878015	1.35371	0.111296	0.122561		R squared	0.8718						Dunnett's multiple comparisons test	Mean Diff.	95.00% CI of diff.	Below threshold?	Summary	Adjusted P Value	A-?
		24.0451	29.9864		1.20956	1.50843			1.12924	1.70166	0.236322	0.194307									wt vs. tjp1b/ZO1b alpha-gamma-/- (b1434)	-0.3747	-0.6103 to -0.1391	Yes	**	0.0013	B	Column B
		17.4543	26.9107		0.878015	1.35371			0.780017					Brown-Forsythe test							wt vs.tjp1b/ZO1b alpha-beta-/- (b1432)	0.8095	0.5739 to 1.045	Yes	****	<0.0001	C	Column C
		22.4484	33.8278		1.12924	1.70166			1.02047					F (DFn, DFd)	3.787 (3, 26)						wt vs.tjp1b/ZO1b beta-gamma-/- (b1433)	0.7708	0.5352 to 1.006	Yes	****	<0.0001	D	Column D
									0.785956					P value	0.0223
	average	19.8793	27.3289	average	1	1.37474			1.28468					P value summary	*						Test details	Mean 1	Mean 2	Mean Diff.	SE of diff.	n1	n2	q	DF
									1.12888					Are SDs significantly different (P < 0.05)?	Yes						wt vs. tjp1b/ZO1b alpha-gamma-/- (b1434)	1	1.375	-0.3747	0.09303	15	5	4.028	26
									1.23317												wt vs.tjp1b/ZO1b alpha-beta-/- (b1432)	1	0.1905	0.8095	0.09303	15	5	8.702	26
	tjp1b/ZO1b alpha-beta-/- (b1432)								1.05006					Bartlett's test							wt vs.tjp1b/ZO1b beta-gamma-/- (b1433)	1	0.2292	0.7708	0.09303	15	5	8.286	26
	RAW Maximum Average Intensity			NORMALIZED to wt average					0.856994					Bartlett's statistic (corrected)	9.49
		wt	tjp1b/ZO1b alpha-beta-/- (b1432)		wt	tjp1b/ZO1b alpha-beta-/- (b1432)			1.22414					P value	0.0234
		14.2713	4.33525		0.780017	0.236949			0.63564					P value summary	*
		18.6706	3.43089		1.02047	0.18752								Are SDs significantly different (P < 0.05)?	Yes
		14.3799	3.29978		0.785956	0.180354		Mean	1	1.375	0.1905	0.2292
		23.5047	2.03628		1.28468	0.111296		Standard Deviation	0.2036	0.2361	0.05158	0.08612		ANOVA table	SS	DF	MS	F (DFn, DFd)	P value
		20.6541	4.32378		1.12888	0.236322		Standard Error of Mean	0.05258	0.1056	0.02307	0.03852		Treatment (between columns)	5.738	3	1.913	F (3, 26) = 58.94	P<0.0001
								n	15	5	5	5		Residual (within columns)	0.8438	26	0.03246
	average	18.2961	3.48519	average	1	0.190488								Total	6.582	29
	tjp1b/ZO1b beta-gamma-/- (b1433)
	RAW Maximum Average Intensity			NORMALIZED to wt average
		wt	tjp1b/ZO1b beta-gamma-/- (b1433)		wt	tjp1b/ZO1b beta-gamma-/- (b1433)
		36.3501	7.86875		1.23317	0.266947
		30.9523	10.3969		1.05006	0.352714
		25.2615	6.1675		0.856994	0.209232
		36.0837	3.61272		1.22414	0.122561
		18.7367	5.72756		0.63564	0.194307
	average	29.4769	6.75468	average	1	0.229152
	ZO1 Pixel Intensity							Summary of Normalized ZO1 Pixel Intensity						Ordinary one-way ANOVA summary, ZO1							Ordinary one-way ANOVA, multiple comparisons, ZO1
	tjp1b/ZO1b alpha-gamma-/- (b1434)								wt	tjp1b/ZO1b alpha-gamma-/- (b1434)	tjp1b/ZO1b alpha-beta-/- (b1432)	tjp1b/ZO1b beta-gamma-/- (b1433)		F	12.36						Number of families	1
	RAW Maximum Average Intensity			NORMALIZED to wt average					0.965573	1.04256	0.769846	0.679092		P value	<0.0001						Number of comparisons per family	3
		wt	tjp1b/ZO1b alpha-gamma-/- (b1434)		wt	tjp1b/ZO1b alpha-gamma-/- (b1434)			1.01727	1.05578	0.626137	0.79301		P value summary	****						Alpha	0.05
		19.9722	21.5647		0.965573	1.04256			0.897989	1.41837	0.653312	0.623564		Significant diff. among means (P < 0.05)?	Yes
		21.0416	21.838		1.01727	1.05578			1.03317	1.0419	0.625837	0.647028		R squared	0.5878						Dunnett's multiple comparisons test	Mean Diff.	95.00% CI of diff.	Below threshold?	Summary	Adjusted P Value	A-?
		18.5743	29.3379		0.897989	1.41837			1.08599	1.24289	0.828112	0.678675									wt vs. tjp1b/ZO1b alpha-gamma-/- (b1434)	-0.1603	-0.3644 to 0.04376	No	ns	0.1536	B	Column B
		21.3705	21.5509		1.03317	1.0419			0.818019					Brown-Forsythe test							wt vs.tjp1b/ZO1b alpha-beta-/- (b1432)	0.2994	0.09529 to 0.5034	Yes	**	0.0029	C	Column C
		22.4629	25.7084		1.08599	1.24289			1.08887					F (DFn, DFd)	1.154 (3, 26)						wt vs.tjp1b/ZO1b beta-gamma-/- (b1433)	0.3157	0.1117 to 0.5198	Yes	**	0.0017	D	Column D
									0.791014					P value	0.3461
	average	20.6843	24	average	1	1.1603			1.26503					P value summary	ns						Test details	Mean 1	Mean 2	Mean Diff.	SE of diff.	n1	n2	q	DF
									1.03707					Are SDs significantly different (P < 0.05)?	No						wt vs. tjp1b/ZO1b alpha-gamma-/- (b1434)	1	1.16	-0.1603	0.08058	15	5	1.989	26
									1.31873												wt vs.tjp1b/ZO1b alpha-beta-/- (b1432)	1	0.7006	0.2994	0.08058	15	5	3.715	26
	tjp1b/ZO1b alpha-beta-/- (b1432)								0.825657					Bartlett's test							wt vs.tjp1b/ZO1b beta-gamma-/- (b1433)	1	0.6843	0.3157	0.08058	15	5	3.918	26
	RAW Maximum Average Intensity			NORMALIZED to wt average					1.13711					Bartlett's statistic (corrected)	5.616
		wt	tjp1b/ZO1b alpha-beta-/- (b1432)		wt	tjp1b/ZO1b alpha-beta-/- (b1432)			1.08542					P value	0.1319
		25.5183	24.0156		0.818019	0.769846			0.633078					P value summary	ns
		33.9674	19.5325		1.08887	0.626137								Are SDs significantly different (P < 0.05)?	No
		24.6759	20.3803		0.791014	0.653312		Mean	1	1.16	0.7006	0.6843
		39.4629	19.5232		1.26503	0.625837		Standard Deviation	0.1831	0.1675	0.09277	0.06511		ANOVA table	SS	DF	MS	F (DFn, DFd)	P value
		32.3517	25.8332		1.03707	0.828112		Standard Error of Mean	0.04728	0.07491	0.04149	0.02912		Treatment (between columns)	0.9026	3	0.3009	F (3, 26) = 12.36	P<0.0001
								n	15	5	5	5		Residual (within columns)	0.633	26	0.02435
	average	31.1953	21.3173	average	1	0.700649								Total	1.536	29
	tjp1b/ZO1b beta-gamma-/- (b1433)
	RAW Maximum Average Intensity			NORMALIZED to wt average
		wt	tjp1b/ZO1b beta-gamma-/- (b1433)		wt	tjp1b/ZO1b beta-gamma-/- (b1433)
		55.162	28.4062		1.31873	0.679092
		34.5369	33.1713		0.825657	0.79301
		47.5649	26.0834		1.13711	0.623564
		45.4029	27.0649		1.08542	0.647028
		26.4814	28.3887		0.633078	0.678675
	average	41.8296	28.6771	average	1	0.684274

## Sheet: Figure S2C
Fig. S2C_qPCR
	Experiment 1						Summary of Fold Difference								Summary of Statistical tests
			Calibrator	Test				WT cDNA			tjp1b/ZO1b beta-/- (b1430) cDNA				Alpha: WT versus tjp1b/ZO1b beta-/- (b1430)
			WT cDNA	tjp1b/ZO1b beta-/- (b1430) cDNA			Target tjp1b/ZO1b gene	Alpha	Beta	Gamma	Alpha	Beta	Gamma		Unpaired t test
		Target tjp1b/ZO1b gene	Average CQ	Average CQ				1	1	1	1.15402	1.35974	1.4914		P value	0.0472
		Alpha	27.7367	27.35				1	1	1	1.25701	1.12246	1.28937		P value summary	*
		Beta	26.83	26.2067				1	1	1	1.52274	1.35347	1.79419		Significantly different (P < 0.05)?	Yes
		Gamma	25.5133	24.7567											One- or two-tailed P value?	Two-tailed
							Mean	1	1	1	1.311	1.279	1.525		t, df	t=2.834, df=4
		Reference gene	Average CQ	Average CQ			Standard Deviation	0	0	0	0.1902	0.1352	0.2541
		eef1a1l1	21.2133	21.0333			Standard Error of Mean	0	0	0	0.1098	0.07807	0.1467		How big is the difference?
							n	3	3	3	3	3	3		Mean of column A	1.311
			Calibrator	Test											Mean of column B	1
			WT cDNA	tjp1b/ZO1b beta-/- (b1430) cDNA											Difference between means (B - A) ± SEM	-0.3113 ± 0.1098
		Target tjp1b/ZO1b gene	Delta CQ calibrator (CQ calibrator target - CQ calibrator ref)	Delta CQ test (CQ test target - CQ test ref)											95% confidence interval	-0.6162 to -0.006289
		Alpha	6.52333	6.31667											R squared (eta squared)	0.6675
		Beta	5.61667	5.17333
		Gamma	4.3	3.72333											F test to compare variances
															F, DFn, Dfd	Infinity, 2, 2
		Target tjp1b/ZO1b gene	Delta Delta CQ (CQ test - CQ calibrator)	Fold difference (2^-Delta Delta CQ)											P value	<0.0001
		Alpha	-0.206667	1.15402											P value summary	****
		Beta	-0.443333	1.35974											Significantly different (P < 0.05)?	Yes
		Gamma	-0.576667	1.4914
															Beta: WT versus tjp1b/ZO1b beta-/- (b1430)
	Experiment 2														Unpaired t test
			Calibrator	Test											P value	0.0234
			WT cDNA	tjp1b/ZO1b beta-/- (b1430) cDNA											P value summary	*
		Target tjp1b/ZO1b gene	Average CQ	Average CQ											Significantly different (P < 0.05)?	Yes
		Alpha	28.7567	27.5567											One- or two-tailed P value?	Two-tailed
		Beta	27.57	26.5333											t, df	t=3.568, df=4
		Gamma	26.2133	24.9767
															How big is the difference?
		Reference gene	Average CQ	Average CQ											Mean of column C	1.279
		eef1a1l1	21.9967	21.1267											Mean of column D	1
															Difference between means (D - C) ± SEM	-0.2786 ± 0.07807
			Calibrator	Test											95% confidence interval	-0.4953 to -0.06180
			WT cDNA	tjp1b/ZO1b beta-/- (b1430) cDNA											R squared (eta squared)	0.7609
		Target tjp1b/ZO1b gene	Delta CQ calibrator (CQ calibrator target - CQ calibrator ref)	Delta CQ test (CQ test target - CQ test ref)
		Alpha	6.76	6.43											F test to compare variances
		Beta	5.57333	5.40667											F, DFn, Dfd	Infinity, 2, 2
		Gamma	4.21667	3.85											P value	<0.0001
															P value summary	****
		Target tjp1b/ZO1b gene	Delta Delta CQ (CQ test - CQ calibrator)	Fold difference (2^-Delta Delta CQ)											Significantly different (P < 0.05)?	Yes
		Alpha	-0.33	1.25701
		Beta	-0.166667	1.12246
		Gamma	-0.366667	1.28937											Gamma: WT versus tjp1b/ZO1b beta-/- (b1430)
															Unpaired t test
															P value	0.0232
	Experiment 3														P value summary	*
			Calibrator	Test											Significantly different (P < 0.05)?	Yes
			WT cDNA	tjp1b/ZO1b beta-/- (b1430) cDNA											One- or two-tailed P value?	Two-tailed
		Target tjp1b/ZO1b gene	Average CQ	Average CQ											t, df	t=3.579, df=4
		Alpha	28.7833	28.1033
		Beta	27.6433	27.1333											How big is the difference?
		Gamma	26.5233	25.6067											Mean of column E	1.525
															Mean of column F	1
		Reference gene	Average CQ	Average CQ											Difference between means (F - E) ± SEM	-0.5250 ± 0.1467
		eef1a1l1	20.4167	20.3433											95% confidence interval	-0.9323 to -0.1177
															R squared (eta squared)	0.762
			Calibrator	Test
			WT cDNA	tjp1b/ZO1b beta-/- (b1430) cDNA											F test to compare variances
		Target tjp1b/ZO1b gene	Delta CQ calibrator (CQ calibrator target - CQ calibrator ref)	Delta CQ test (CQ test target - CQ test ref)											F, DFn, Dfd	Infinity, 2, 2
		Alpha	8.36667	7.76											P value	<0.0001
		Beta	7.22667	6.79											P value summary	****
		Gamma	6.10667	5.26333											Significantly different (P < 0.05)?	Yes
		Target tjp1b/ZO1b gene	Delta Delta CQ (CQ test - CQ calibrator)	Fold difference (2^-Delta Delta CQ)
		Alpha	-0.606667	1.52274
		Beta	-0.436667	1.35347
		Gamma	-0.843333	1.79419
